# Supplementary material for: Liubao Tea Extract Attenuates High-Fat Diet and Streptozotocin-Induced Type 2 Diabetes in Mice by Remodeling Hepatic Metabolism and Gut Microbiota
Source: Nutrients. 2025 Aug 18;17(16):2665. doi: 10.3390/nu17162665 (PMC12389309; doi:10.3390/nu17162665)
Supplement: Supplementary file 1 [file nutrients-17-02665-s001.zip]

Archive with 1 entries (1 files):
- nutrients-3765082-supplementary.pdf
